# Supplementary material for: The Impact of Long-Term Clinoptilolite Administration on the Concentration Profile of Metals in Rodent Organisms
Source: Biology (Basel). 2023 Jan 26;12(2):193. doi: 10.3390/biology12020193 (PMC9952783; doi:10.3390/biology12020193)
Supplement: Supplementary file 1 [file biology-12-00193-s001.zip]

Archive with 1 entries (1 files):
- biology-1819989-supplementary.pdf
